# Supplementary material for: Pricing of cyber insurance premiums using a Markov-based dynamic model with clustering structure
Source: PLoS One. 2021 Oct 26;16(10):e0258867. doi: 10.1371/journal.pone.0258867 (PMC8547698; doi:10.1371/journal.pone.0258867)
Supplement: S1 Data — (XLSX) [file pone.0258867.s001.xlsx]

## Sheet: Sheet1
Communication	Origin	Destination
1	17	1
2	72	1
3	3	2
4	19	2
5	20	2
6	27	2
7	29	2
8	31	2
9	48	2
10	65	2
11	67	2
12	69	2
13	71	2
14	132	2
15	136	2
16	4	3
17	19	3
18	20	3
19	28	3
20	31	3
21	65	3
22	67	3
23	69	3
24	71	3
25	132	3
26	136	3
27	19	4
28	20	4
29	27	4
30	29	4
31	31	4
32	54	4
33	69	4
34	71	4
35	132	4
36	136	4
37	22	5
38	72	5
39	9	6
40	13	6
41	16	6
42	26	6
43	47	6
44	49	6
45	64	6
46	66	6
47	105	6
48	11	7
49	12	7
50	24	7
51	74	7
52	75	7
53	112	8
54	124	8
55	13	9
56	47	9
57	49	9
58	51	9
59	56	9
60	66	9
61	74	9
62	75	9
63	78	9
64	91	9
65	139	9
66	17	10
67	21	10
68	37	10
69	53	10
70	70	10
71	72	10
72	122	10
73	124	10
74	12	11
75	17	11
76	32	11
77	37	11
78	74	11
79	124	11
80	137	11
81	32	12
82	37	12
83	74	12
84	75	12
85	26	13
86	32	13
87	47	13
88	49	13
89	56	13
90	66	13
91	75	13
92	105	13
93	139	13
94	16	14
95	22	14
96	26	14
97	50	14
98	64	14
99	68	14
100	72	14
101	73	14
102	132	14
103	85	15
104	26	16
105	47	16
106	50	16
107	64	16
108	73	16
109	105	16
110	107	16
111	122	16
112	21	17
113	24	17
114	25	17
115	32	17
116	36	17
117	37	17
118	39	17
119	40	17
120	41	17
121	43	17
122	48	17
123	55	17
124	58	17
125	60	17
126	61	17
127	70	17
128	76	17
129	82	17
130	95	17
131	101	17
132	104	17
133	105	17
134	115	17
135	121	17
136	122	17
137	124	17
138	128	17
139	19	18
140	20	18
141	27	18
142	29	18
143	31	18
144	48	18
145	65	18
146	67	18
147	69	18
148	132	18
149	20	19
150	27	19
151	28	19
152	29	19
153	31	19
154	48	19
155	54	19
156	67	19
157	69	19
158	71	19
159	132	19
160	136	19
161	27	20
162	28	20
163	29	20
164	31	20
165	54	20
166	65	20
167	67	20
168	69	20
169	71	20
170	107	20
171	132	20
172	136	20
173	70	21
174	83	21
175	105	21
176	124	21
177	31	22
178	38	22
179	48	22
180	50	22
181	64	22
182	68	22
183	72	22
184	91	22
185	105	22
186	111	22
187	126	22
188	140	22
189	33	23
190	87	23
191	91	23
192	111	23
193	120	23
194	25	24
195	39	24
196	58	24
197	60	24
198	122	24
199	124	24
200	55	25
201	60	25
202	47	26
203	51	26
204	64	26
205	74	26
206	91	26
207	105	26
208	139	26
209	31	27
210	48	27
211	69	27
212	71	27
213	136	27
214	31	28
215	65	28
216	67	28
217	69	28
218	123	28
219	132	28
220	136	28
221	54	29
222	67	29
223	69	29
224	71	29
225	132	29
226	136	29
227	38	30
228	44	30
229	65	30
230	123	30
231	48	31
232	50	31
233	65	31
234	67	31
235	69	31
236	72	31
237	132	31
238	134	31
239	136	31
240	37	32
241	40	32
242	43	32
243	49	32
244	55	32
245	56	32
246	66	32
247	74	32
248	75	32
249	103	32
250	124	32
251	137	32
252	141	32
253	34	33
254	120	33
255	81	34
256	120	34
257	43	35
258	50	35
259	53	35
260	76	35
261	77	35
262	105	35
263	107	35
264	119	35
265	123	35
266	125	35
267	37	36
268	39	36
269	58	36
270	60	36
271	89	36
272	40	37
273	56	37
274	72	37
275	74	37
276	100	37
277	105	37
278	115	37
279	137	37
280	91	38
281	40	39
282	41	39
283	48	39
284	58	39
285	60	39
286	70	39
287	60	40
288	59	41
289	60	41
290	104	41
291	115	41
292	121	41
293	122	41
294	81	42
295	52	43
296	53	43
297	61	43
298	77	43
299	90	43
300	91	43
301	95	43
302	99	43
303	100	43
304	101	43
305	103	43
306	105	43
307	109	43
308	117	43
309	122	43
310	142	43
311	77	44
312	78	44
313	105	44
314	68	45
315	105	45
316	118	45
317	119	45
318	95	46
319	100	46
320	108	46
321	49	47
322	51	47
323	56	47
324	66	47
325	67	47
326	77	47
327	90	47
328	105	47
329	131	47
330	137	47
331	139	47
332	58	48
333	60	48
334	69	48
335	72	48
336	74	48
337	90	48
338	91	48
339	99	48
340	101	48
341	121	48
342	132	48
343	136	48
344	51	49
345	56	49
346	66	49
347	75	49
348	139	49
349	53	50
350	64	50
351	65	50
352	68	50
353	72	50
354	105	50
355	107	50
356	118	50
357	123	50
358	142	50
359	143	50
360	66	51
361	75	51
362	94	51
363	112	51
364	130	51
365	132	51
366	139	51
367	105	52
368	57	53
369	63	53
370	64	53
371	77	53
372	105	53
373	118	53
374	119	53
375	123	53
376	125	53
377	142	53
378	69	54
379	71	54
380	136	54
381	60	55
382	66	56
383	74	56
384	75	56
385	90	56
386	95	56
387	105	56
388	122	56
389	137	56
390	74	57
391	95	57
392	102	57
393	105	57
394	117	57
395	121	57
396	60	58
397	70	58
398	104	58
399	115	58
400	75	59
401	137	59
402	104	60
403	115	60
404	121	60
405	124	60
406	95	61
407	101	61
408	105	61
409	121	61
410	95	62
411	112	62
412	73	64
413	74	64
414	105	64
415	132	64
416	142	64
417	143	64
418	67	65
419	73	65
420	118	65
421	123	65
422	125	65
423	132	65
424	136	65
425	95	66
426	131	66
427	139	66
428	69	67
429	71	67
430	118	67
431	125	67
432	132	67
433	136	67
434	72	68
435	91	68
436	105	68
437	123	68
438	125	68
439	134	68
440	143	68
441	71	69
442	72	69
443	136	69
444	79	70
445	124	70
446	136	71
447	105	72
448	132	72
449	134	72
450	135	72
451	136	72
452	143	72
453	123	73
454	125	73
455	132	73
456	143	73
457	75	74
458	94	74
459	105	74
460	108	74
461	114	74
462	132	74
463	137	74
464	95	75
465	97	75
466	131	75
467	137	75
468	139	75
469	89	76
470	100	76
471	105	76
472	115	76
473	82	77
474	99	77
475	100	77
476	101	77
477	105	77
478	109	77
479	142	77
480	91	78
481	105	78
482	111	78
483	118	78
484	124	78
485	90	79
486	102	79
487	121	79
488	112	80
489	91	82
490	95	82
491	115	82
492	116	82
493	120	82
494	90	83
495	104	83
496	105	83
497	122	83
498	86	84
499	127	84
500	130	84
501	141	84
502	86	85
503	113	85
504	126	85
505	129	85
506	130	85
507	133	85
508	134	85
509	141	85
510	113	86
511	129	86
512	130	86
513	141	86
514	111	87
515	116	87
516	95	88
517	112	88
518	99	90
519	101	90
520	109	90
521	105	91
522	107	91
523	111	91
524	116	91
525	120	91
526	122	91
527	128	91
528	142	91
529	141	92
530	100	93
531	109	93
532	102	94
533	112	94
534	121	94
535	100	95
536	101	95
537	102	95
538	105	95
539	108	95
540	109	95
541	112	95
542	117	95
543	118	95
544	122	95
545	124	95
546	142	95
547	126	96
548	128	96
549	105	97
550	130	98
551	101	99
552	104	99
553	109	99
554	110	99
555	124	99
556	109	100
557	115	100
558	117	100
559	124	100
560	103	101
561	105	101
562	109	101
563	118	101
564	105	102
565	114	102
566	117	102
567	121	102
568	122	102
569	109	103
570	117	103
571	110	104
572	121	104
573	124	104
574	107	105
575	111	105
576	117	105
577	118	105
578	119	105
579	122	105
580	123	105
581	125	105
582	139	105
583	142	105
584	111	106
585	115	106
586	116	106
587	120	106
588	118	107
589	119	107
590	125	107
591	112	108
592	122	110
593	124	110
594	138	110
595	124	112
596	121	114
597	120	115
598	119	118
599	123	118
600	125	118
601	142	118
602	143	118
603	123	119
604	143	119
605	137	121
606	142	122
607	125	123
608	143	123
609	138	124
610	129	126
611	130	126
612	130	127
613	141	127
614	130	129
615	134	129
616	141	129
617	141	130
618	137	131
619	136	132
620	141	133
621	135	134
622	140	134
623	143	142
